# Supplementary material for: First Report of the Emergence of Peste des Petits Ruminants Lineage IV Virus in Senegal
Source: Viruses. 2024 Feb 17;16(2):305. doi: 10.3390/v16020305 (PMC10892897; doi:10.3390/v16020305)
Supplement: Supplementary file 1 [file viruses-16-00305-s001.zip]

Archive with 1 entries (1 files):
- viruses-2761316-supplementary.pdf
